# Supplementary material for: Hyperpolarized ketone body metabolism in the rat heart
Source: NMR Biomed. 2018 Apr 10;31(6):e3912. doi: 10.1002/nbm.3912 (PMC6001529; doi:10.1002/nbm.3912)
Supplement: Supplementary file 2 — Supporting info item [file NBM-31-na-s002.zip]

Archive with 91 entries (79 files):
- 1 (1H water sat)/
- 1 (1H water sat)/acqu
- 1 (1H water sat)/acqus
- 1 (1H water sat)/audita.txt
- 1 (1H water sat)/fid
- 1 (1H water sat)/format.temp
- 1 (1H water sat)/orig
- 1 (1H water sat)/pdata/
- 1 (1H water sat)/pdata/1/
- 1 (1H water sat)/pdata/1/1i
- 1 (1H water sat)/pdata/1/1r
- 1 (1H water sat)/pdata/1/auditp.txt
- 1 (1H water sat)/pdata/1/email_Dec09-2011_1_1.pdf
- 1 (1H water sat)/pdata/1/intrng
- 1 (1H water sat)/pdata/1/last_plot.xwp
- 1 (1H water sat)/pdata/1/outd
- 1 (1H water sat)/pdata/1/parm.txt
- 1 (1H water sat)/pdata/1/peak.txt
- 1 (1H water sat)/pdata/1/peaks
- 1 (1H water sat)/pdata/1/proc
- 1 (1H water sat)/pdata/1/procs
- 1 (1H water sat)/pdata/1/title
- 1 (1H water sat)/prosol_History
- 1 (1H water sat)/pulseprogram
- 1 (1H water sat)/scon
- 1 (1H water sat)/uxnmr.par
- 13C 1,3 BHB (16384 scans)/
- 13C 1,3 BHB (16384 scans)/.DS_Store
- __MACOSX/
- __MACOSX/13C 1,3 BHB (16384 scans)/
- __MACOSX/13C 1,3 BHB (16384 scans)/._.DS_Store
- 13C 1,3 BHB (16384 scans)/acqu
- 13C 1,3 BHB (16384 scans)/acqus
- 13C 1,3 BHB (16384 scans)/audita.txt
- 13C 1,3 BHB (16384 scans)/cpdprg2
- 13C 1,3 BHB (16384 scans)/fid
- 13C 1,3 BHB (16384 scans)/format.temp
- 13C 1,3 BHB (16384 scans)/orig
- 13C 1,3 BHB (16384 scans)/pdata/
- 13C 1,3 BHB (16384 scans)/pdata/1/
- 13C 1,3 BHB (16384 scans)/pdata/1/1i
- 13C 1,3 BHB (16384 scans)/pdata/1/1r
- 13C 1,3 BHB (16384 scans)/pdata/1/auditp.txt
- 13C 1,3 BHB (16384 scans)/pdata/1/email_Dec12-2011_195_1.pdf
- 13C 1,3 BHB (16384 scans)/pdata/1/intrng
- 13C 1,3 BHB (16384 scans)/pdata/1/last_plot.xwp
- 13C 1,3 BHB (16384 scans)/pdata/1/outd
- 13C 1,3 BHB (16384 scans)/pdata/1/parm.txt
- 13C 1,3 BHB (16384 scans)/pdata/1/peak.txt
- 13C 1,3 BHB (16384 scans)/pdata/1/peaks
- 13C 1,3 BHB (16384 scans)/pdata/1/proc
- 13C 1,3 BHB (16384 scans)/pdata/1/procs
- 13C 1,3 BHB (16384 scans)/pdata/1/title
- 13C 1,3 BHB (16384 scans)/prosol_History
- 13C 1,3 BHB (16384 scans)/pulseprogram
- 13C 1,3 BHB (16384 scans)/scon
- 13C 1,3 BHB (16384 scans)/uxnmr.par
- 2 (HMBC) 2/
- 2 (HMBC) 2/.DS_Store
- __MACOSX/2 (HMBC) 2/
- __MACOSX/2 (HMBC) 2/._.DS_Store
- 2 (HMBC) 2/acqu
- 2 (HMBC) 2/acqu2
- 2 (HMBC) 2/acqu2s
- 2 (HMBC) 2/acqus
- 2 (HMBC) 2/audita.txt
- 2 (HMBC) 2/cag_par
- 2 (HMBC) 2/cag_pars
- 2 (HMBC) 2/format.temp
- 2 (HMBC) 2/orig
- 2 (HMBC) 2/pdata/
- 2 (HMBC) 2/pdata/1/
- 2 (HMBC) 2/pdata/1/2rr
- 2 (HMBC) 2/pdata/1/auditp.txt
- 2 (HMBC) 2/pdata/1/clevels
- 2 (HMBC) 2/pdata/1/curdat2
- 2 (HMBC) 2/pdata/1/email_Dec09-2011_2_1.pdf
- 2 (HMBC) 2/pdata/1/last_plot.xwp
- 2 (HMBC) 2/pdata/1/outd
- 2 (HMBC) 2/pdata/1/parm.txt
- 2 (HMBC) 2/pdata/1/portf
- 2 (HMBC) 2/pdata/1/proc
- 2 (HMBC) 2/pdata/1/proc2
- 2 (HMBC) 2/pdata/1/proc2s
- 2 (HMBC) 2/pdata/1/procs
- 2 (HMBC) 2/pdata/1/title
- 2 (HMBC) 2/prosol_History
- 2 (HMBC) 2/pulseprogram
- 2 (HMBC) 2/scon
- 2 (HMBC) 2/ser
- 2 (HMBC) 2/uxnmr.par
