# Supplementary material for: Hyperpolarized ketone body metabolism in the rat heart
Source: NMR Biomed. 2018 Apr 10;31(6):e3912. doi: 10.1002/nbm.3912 (PMC6001529; doi:10.1002/nbm.3912)
Supplement: Supplementary file 2 — Supporting info item [file NBM-31-na-s002.zip › 1 (1H water sat)/pdata/1/intrng]

P 0
8.563202   8.290006
8.289519   7.915520
6.457992   4.707789
4.707302   2.839251
2.838764   1.000419
0.999932   0.598174
