# Supplementary material for: Hyperpolarized ketone body metabolism in the rat heart
Source: NMR Biomed. 2018 Apr 10;31(6):e3912. doi: 10.1002/nbm.3912 (PMC6001529; doi:10.1002/nbm.3912)
Supplement: Supplementary file 2 — Supporting info item [file NBM-31-na-s002.zip › 1 (1H water sat)/pdata/1/parm.txt]

Current Data Parameters
NAME         Dec09-2011                
EXPNO                 1                
PROCNO                1                

F2 - Acquisition Parameters
Date_          20111209                
Time              21.31                
INSTRUM          DPX300                
PROBHD   5 mm DUL 13C-1                
PULPROG          zg60pr                
TD                32768                
SOLVENT             D2O                
NS                 1024                
DS                    2                
SWH            4789.272 Hz             
FIDRES         0.146157 Hz             
AQ            3.4210291 sec            
RG                  512                
DW              104.400 usec           
DE                 6.00 usec           
TE                300.0 K              
D1           2.00000000 sec            
d12          0.00002000 sec            
TD0                   1                

======== CHANNEL f1 ========
NUC1                 1H                
P1                16.50 usec           
PL1               -6.00 dB             
PL9               46.56 dB             
SFO1        300.1314106 MHz            

F2 - Processing parameters
SI                32768                
SF          300.1300000 MHz            
WDW                  EM                
SSB                   0                
LB                 0.30 Hz             
GB                    0                
PC                 1.00                
