# Supplementary material for: Hyperpolarized ketone body metabolism in the rat heart
Source: NMR Biomed. 2018 Apr 10;31(6):e3912. doi: 10.1002/nbm.3912 (PMC6001529; doi:10.1002/nbm.3912)
Supplement: Supplementary file 2 — Supporting info item [file NBM-31-na-s002.zip › 1 (1H water sat)/pdata/1/peak.txt]

DU=C:\NMR, USER=kcgrp, NAME=Dec09-2011, EXPNO=1, PROCNO=1
F1=12.679ppm, F2=-3.279ppm, MI=0.00cm, MAXI=10000.00cm, PC=1.000
     #     ADDRESS            FREQUENCY         INTENSITY
                           [Hz]        [PPM]
     1      2313.1     3467.166      11.5522         0.01
     2      2414.9     3452.288      11.5026         0.01
     3      2461.0     3445.547      11.4802         0.01
     4      2620.0     3422.317      11.4028         0.01
     5      2717.3     3408.097      11.3554         0.01
     6      2788.2     3397.734      11.3209         0.01
     7      2979.4     3369.782      11.2277         0.02
     8      3086.0     3354.201      11.1758         0.01
     9      3151.1     3344.688      11.1441         0.01
    10      3243.2     3331.233      11.0993         0.01
    11      3332.5     3318.171      11.0558         0.01
    12      3426.1     3304.503      11.0102         0.01
    13      3665.7     3269.484      10.8936         0.02
    14      4025.6     3216.875      10.7183         0.01
    15      4252.2     3183.760      10.6079         0.01
    16      4302.1     3176.465      10.5836         0.01
    17      7084.1     2769.852       9.2288         0.21
    18      7172.3     2756.972       9.1859         0.02
    19      7476.0     2712.581       9.0380         0.16
    20      7509.1     2707.745       9.0219         0.13
    21      7891.6     2651.832       8.8356         0.03
    22      8096.4     2621.904       8.7359         0.12
    23      8136.2     2616.087       8.7165         0.12
    24      8153.5     2613.554       8.7081         0.13
    25      8362.0     2583.077       8.6065         0.02
    26      8551.5     2555.388       8.5143         0.11
    27      8584.1     2550.617       8.4984         0.13
    28      8643.3     2541.970       8.4696         0.02
    29      8712.8     2531.803       8.4357         1.15
    30      8743.7     2527.292       8.4207         1.27
    31      8865.0     2509.562       8.3616         0.05
    32      8896.7     2504.935       8.3462         0.06
    33      8931.3     2499.877       8.3293         0.29
    34      8962.0     2495.391       8.3144         0.33
    35      9069.2     2479.721       8.2622         0.02
    36      9105.4     2474.427       8.2445         0.04
    37      9133.2     2470.359       8.2310         0.04
    38      9263.7     2451.287       8.1674         1.23
    39      9295.2     2446.688       8.1521         1.36
    40      9363.6     2436.685       8.1188         0.15
    41      9461.1     2422.435       8.0713         0.39
    42      9493.1     2417.770       8.0557         0.38
    43      9544.4     2410.268       8.0307         0.07
    44      9876.3     2361.759       7.8691         0.04
    45      9936.2     2353.000       7.8399         0.04
    46      9991.3     2344.948       7.8131         0.03
    47     10047.8     2336.690       7.7856         0.01
    48     10077.3     2332.380       7.7712         0.01
    49     10150.6     2321.659       7.7355         0.01
    50     10245.0     2307.865       7.6896         0.01
    51     10630.9     2251.459       7.5016         0.02
    52     10660.7     2247.116       7.4871         0.01
    53     11203.1     2167.830       7.2230         0.03
    54     11356.6     2145.398       7.1482         0.03
    55     11492.4     2125.554       7.0821         0.02
    56     11643.0     2103.539       7.0088         0.02
    57     11750.1     2087.886       6.9566         0.04
    58     11851.3     2073.102       6.9073         0.03
    59     11960.1     2057.191       6.8543         0.02
    60     12054.5     2043.391       6.8084         0.01
    61     12125.5     2033.016       6.7738         0.01
    62     12210.4     2020.609       6.7324         0.02
    63     12287.9     2009.281       6.6947         0.04
    64     12653.9     1955.798       6.5165         0.01
    65     12751.3     1941.555       6.4690         0.02
    66     12863.3     1925.190       6.4145         0.05
    67     13096.7     1891.077       6.3009         0.02
    68     13141.8     1884.483       6.2789         0.03
    69     13267.3     1866.141       6.2178         0.03
    70     13594.3     1818.351       6.0585         0.70
    71     13630.6     1813.035       6.0408         1.14
    72     13663.4     1808.250       6.0249         0.77
    73     13741.8     1796.793       5.9867         0.31
    74     13817.1     1785.786       5.9500         0.20
    75     13856.2     1780.061       5.9310         0.28
    76     13888.0     1775.411       5.9155         0.21
    77     13955.2     1765.596       5.8828         0.15
    78     14020.1     1756.110       5.8512         0.10
    79     14090.3     1745.847       5.8170         0.07
    80     14202.5     1729.446       5.7623         0.06
    81     14313.1     1713.284       5.7085         0.07
    82     14446.9     1693.726       5.6433         0.08
    83     14735.5     1651.556       5.5028         0.21
    84     14794.8     1642.888       5.4739         0.21
    85     15470.1     1544.181       5.1450         1.34
    86     15498.8     1539.994       5.1311         1.83
    87     15525.6     1536.070       5.1180         1.53
    88     15839.7     1490.167       4.9651         3.42
    89     16255.3     1429.414       4.7627        13.34
    90     16378.3     1411.445       4.7028        17.07
    91     16385.9     1410.333       4.6991        17.50
    92     16397.2     1408.678       4.6936        20.98
    93     16404.4     1407.634       4.6901        17.48
    94     16659.2     1370.384       4.5660         0.74
    95     16691.0     1365.740       4.5505         0.86
    96     16713.3     1362.482       4.5396         0.86
    97     16745.8     1357.737       4.5238         1.04
    98     16784.0     1352.145       4.5052         0.72
    99     16808.6     1348.548       4.4932         0.76
   100     16921.0     1332.120       4.4385         0.41
   101     16941.5     1329.131       4.4285         0.43
   102     16976.0     1324.089       4.4117         0.47
   103     17002.1     1320.271       4.3990         0.50
   104     17023.0     1317.223       4.3888         0.46
   105     17057.1     1312.236       4.3722         0.41
   106     17091.7     1307.176       4.3554         0.35
   107     17212.4     1289.532       4.2966         1.18
   108     17491.6     1248.725       4.1606         1.15
   109     17522.4     1244.232       4.1456         1.30
   110     17541.7     1241.409       4.1362         1.30
   111     17689.7     1219.772       4.0641         0.65
   112     17718.2     1215.611       4.0503         0.63
   113     17765.8     1208.646       4.0271         0.55
   114     17798.7     1203.838       4.0111         0.49
   115     17813.2     1201.719       4.0040         0.49
   116     17846.4     1196.876       3.9879         0.47
   117     17903.9     1188.468       3.9598         0.55
   118     17918.4     1186.352       3.9528         0.55
   119     18051.1     1166.946       3.8881         1.04
   120     18082.2     1162.407       3.8730         1.17
   121     18123.3     1156.405       3.8530         3.04
   122     18164.7     1150.343       3.8328         9.63
   123     18196.1     1145.756       3.8175         9.47
   124     18244.4     1138.695       3.7940         1.41
   125     18275.2     1134.202       3.7790         1.86
   126     18291.9     1131.756       3.7709         1.89
   127     18302.0     1130.284       3.7660         1.87
   128     18380.0     1118.882       3.7280         1.53
   129     18410.6     1114.405       3.7131         1.66
   130     18449.0     1108.790       3.6944         1.74
   131     18490.7     1102.703       3.6741         3.33
   132     18509.0     1100.032       3.6652         3.51
   133     18523.7     1097.878       3.6580         3.55
   134     18557.8     1092.899       3.6414         3.13
   135     18595.3     1087.415       3.6231         1.77
   136     18634.2     1081.731       3.6042         1.33
   137     18666.3     1077.038       3.5886         1.27
   138     18679.0     1075.183       3.5824         1.27
   139     18700.1     1072.097       3.5721         1.18
   140     18733.6     1067.201       3.5558         0.91
   141     18750.0     1064.809       3.5478         0.94
   142     18783.2     1059.955       3.5317         0.97
   143     18797.6     1057.844       3.5246         0.88
   144     18820.1     1054.553       3.5137         0.85
   145     18884.3     1045.173       3.4824         0.96
   146     18925.2     1039.189       3.4625         1.43
   147     18956.9     1034.566       3.4471         1.73
   148     18991.8     1029.460       3.4300         1.48
   149     19023.9     1024.776       3.4144         1.64
   150     19053.1     1020.496       3.4002         1.98
   151     19084.2     1015.955       3.3851         2.07
   152     19170.1     1003.404       3.3432         5.67
   153     19214.5      996.918       3.3216        10.60
   154     19243.0      992.745       3.3077        10.10
   155     19253.8      991.172       3.3025         9.73
   156     19287.4      986.263       3.2861         6.57
   157     19342.1      978.268       3.2595         0.97
   158     19374.4      973.544       3.2437         1.11
   159     19399.4      969.894       3.2316         0.97
   160     19491.7      956.404       3.1866         6.88
   161     19534.2      950.180       3.1659        11.02
   162     19563.6      945.894       3.1516        10.08
   163     19603.1      940.122       3.1324         7.82
   164     19825.9      907.558       3.0239         0.71
   165     19999.4      882.195       2.9394        15.00
   166     20016.0      879.761       2.9313        11.70
   167     20030.8      877.601       2.9241        12.95
   168     20107.1      866.459       2.8869         0.10
   169     20139.2      861.755       2.8713         0.17
   170     20240.6      846.948       2.8219         0.07
   171     20329.9      833.892       2.7784         0.03
   172     20402.9      823.221       2.7429         0.19
   173     20432.4      818.907       2.7285         0.14
   174     20520.4      806.051       2.6857         0.55
   175     20647.3      787.504       2.6239         0.35
   176     20679.2      782.832       2.6083         0.44
   177     20705.5      778.997       2.5955         0.50
   178     20738.7      774.136       2.5793         0.56
   179     20769.9      769.580       2.5642         0.42
   180     20794.5      765.988       2.5522         0.46
   181     20825.1      761.506       2.5373         0.57
   182     20979.2      738.997       2.4623         0.77
   183     21001.8      735.684       2.4512         0.89
   184     21031.8      731.298       2.4366         0.73
   185     21062.1      726.871       2.4219         0.63
   186     21085.2      723.492       2.4106         0.63
   187     21113.8      719.314       2.3967         0.56
   188     21130.8      716.837       2.3884         0.58
   189     21164.0      711.987       2.3723         0.72
   190     21189.3      708.277       2.3599         1.04
   191     21211.7      705.005       2.3490         1.43
   192     21239.7      700.923       2.3354         1.44
   193     21252.9      698.990       2.3290         1.39
   194     21298.6      692.304       2.3067         1.06
   195     21333.9      687.154       2.2895         1.20
   196     21356.5      683.847       2.2785         1.42
   197     21383.1      679.954       2.2655         1.82
   198     21406.9      676.479       2.2540         2.23
   199     21434.4      672.464       2.2406         2.36
   200     21454.6      669.500       2.2307         2.01
   201     21482.6      665.410       2.2171         1.59
   202     21508.9      661.575       2.2043         0.74
   203     21548.8      655.734       2.1848         0.29
   204     21580.0      651.174       2.1696         0.30
   205     21773.1      622.961       2.0756         1.06
   206     21831.1      614.478       2.0474         1.65
   207     21844.9      612.460       2.0406         1.78
   208     21861.7      610.003       2.0325         1.76
   209     21878.6      607.534       2.0242         1.67
   210     21894.6      605.194       2.0164         1.71
   211     21911.1      602.790       2.0084         1.61
   212     21927.3      600.424       2.0005         1.37
   213     21943.9      597.996       1.9925         1.43
   214     22079.3      578.209       1.9265         0.49
   215     22294.8      546.704       1.8216         1.07
   216     22326.9      542.008       1.8059         1.05
   217     22515.6      514.432       1.7140         0.07
   218     22704.0      486.903       1.6223         0.21
   219     22917.1      455.746       1.5185         0.13
   220     22988.5      445.314       1.4837         0.14
   221     23167.0      419.233       1.3968         0.51
   222     23198.6      414.608       1.3814         0.52
   223     23216.2      412.030       1.3728         0.51
   224     23247.9      407.400       1.3574         0.45
   225     23313.7      397.781       1.3254         0.13
   226     23339.1      394.071       1.3130         0.13
   227     23480.1      373.461       1.2443         0.72
   228     23512.2      368.771       1.2287         0.75
   229     23526.9      366.621       1.2215         0.75
   230     23559.0      361.932       1.2059         0.62
   231     23664.7      346.488       1.1545         0.31
   232     23696.9      341.775       1.1388         0.39
   233     23765.0      331.832       1.1056         1.96
   234     23776.9      330.083       1.0998         2.07
   235     23787.9      328.476       1.0944         2.01
   236     23801.8      326.443       1.0877         2.07
   237     23833.0      321.889       1.0725         1.06
   238     23881.8      314.757       1.0487         0.20
   239     24072.2      286.930       0.9560         0.02
   240     24253.1      260.483       0.8679         0.16
   241     24317.9      251.017       0.8364         0.27
   242     24346.7      246.809       0.8223         0.26
   243     24397.8      239.338       0.7974         0.26
   244     24423.1      235.635       0.7851         0.26
   245     24463.9      229.673       0.7652         0.24
   246     24631.7      205.152       0.6835         0.01
   247     24731.7      190.531       0.6348         0.10
   248     24753.5      187.353       0.6242         0.10
   249     27679.9     -240.360      -0.8009         0.01
   250     27808.3     -259.134      -0.8634         0.01
   251     27942.0     -278.679      -0.9285         0.01
   252     28176.2     -312.896      -1.0425         0.01
   253     28413.2     -347.538      -1.1580         0.01
   254     28503.0     -360.663      -1.2017         0.01
   255     28645.1     -381.440      -1.2709         0.02
   256     28740.5     -395.379      -1.3174         0.02
   257     28910.4     -420.213      -1.4001         0.02
   258     29094.1     -447.062      -1.4896         0.02
   259     29339.2     -482.877      -1.6089         0.01
   260     29400.7     -491.868      -1.6388         0.02
   261     29481.0     -503.610      -1.6780         0.02
   262     29676.3     -532.157      -1.7731         0.01
   263     29770.8     -545.969      -1.8191         0.02
   264     29833.3     -555.093      -1.8495         0.02
   265     29897.2     -564.436      -1.8806         0.01
   266     29928.3     -568.989      -1.8958         0.01
   267     30024.8     -583.081      -1.9428         0.01
   268     30201.9     -608.968      -2.0290         0.01
   269     30239.3     -614.436      -2.0472         0.01
