# Supplementary material for: Hyperpolarized ketone body metabolism in the rat heart
Source: NMR Biomed. 2018 Apr 10;31(6):e3912. doi: 10.1002/nbm.3912 (PMC6001529; doi:10.1002/nbm.3912)
Supplement: Supplementary file 2 — Supporting info item [file NBM-31-na-s002.zip › 1 (1H water sat)/pulseprogram]

# 1 "C:/Bruker/TOPSPIN_1.3.10/exp/stan/nmr/lists/pp/zg60pr"
;zg60pr
;avance-version (06/11/09)
;1D sequence with f1 presaturation
;
;$CLASS=HighRes
;$DIM=1D
;$TYPE=
;$SUBTYPE=
;$COMMENT=


# 1 "C:/Bruker/TOPSPIN_1.3.10/exp/stan/nmr/lists/pp/Avance.incl" 1
;Avance.incl
;
;avance-version (07/01/22)
;
;$CLASS=HighRes Incl
;$COMMENT=


;$Id: Avance1.incl,v 1.10.6.2 2007/01/22 13:54:46 ber Exp $
# 12 "C:/Bruker/TOPSPIN_1.3.10/exp/stan/nmr/lists/pp/zg60pr" 2


"d12=20u"


"acqt0=-p1*2/3.1416"


# 1 "mc_line 21 file C:/Bruker/TOPSPIN_1.3.10/exp/stan/nmr/lists/pp/zg60pr expanding definition part of mc command before ze"
define delay MCWRK
define delay MCREST
"MCWRK = 0.500000*30m"
"MCREST = 30m - 30m"
# 21 "C:/Bruker/TOPSPIN_1.3.10/exp/stan/nmr/lists/pp/zg60pr"
1 ze
# 1 "mc_line 21 file C:/Bruker/TOPSPIN_1.3.10/exp/stan/nmr/lists/pp/zg60pr expanding definition of mc command after ze"
# 22 "C:/Bruker/TOPSPIN_1.3.10/exp/stan/nmr/lists/pp/zg60pr"
# 1 "mc_line 22 file C:/Bruker/TOPSPIN_1.3.10/exp/stan/nmr/lists/pp/zg60pr expanding start label for mc command"
2 MCWRK  * 2
LBLF0, MCREST
# 23 "C:/Bruker/TOPSPIN_1.3.10/exp/stan/nmr/lists/pp/zg60pr"
  d12 pl9:f1
  d1 cw:f1 ph29
  4u do:f1
  d12 pl1:f1
  p1*0.66 ph1
  go=2 ph31
# 1 "mc_line 29 file C:/Bruker/TOPSPIN_1.3.10/exp/stan/nmr/lists/pp/zg60pr expanding mc command in line"
  MCWRK wr #0
  MCWRK zd 
  lo to LBLF0 times td0

# 30 "C:/Bruker/TOPSPIN_1.3.10/exp/stan/nmr/lists/pp/zg60pr"
exit


ph1=0 2 2 0 1 3 3 1
ph29=0
ph31=0 2 2 0 1 3 3 1


;pl1 : f1 channel - power level for pulse (default)
;pl9 : f1 channel - power level for presaturation
;p1 : f1 channel -  90 degree high power pulse
;d1 : relaxation delay; 1-5 * T1
;d12: delay for power switching                      [20 usec]
;NS: 1 * n, total number of scans: NS * TD0


;$Id: zgpr,v 1.7.10.2 2006/11/10 11:04:15 ber Exp $
