# Supplementary material for: Hyperpolarized ketone body metabolism in the rat heart
Source: NMR Biomed. 2018 Apr 10;31(6):e3912. doi: 10.1002/nbm.3912 (PMC6001529; doi:10.1002/nbm.3912)
Supplement: Supplementary file 2 — Supporting info item [file NBM-31-na-s002.zip › 13C 1,3 BHB (16384 scans)/pdata/1/auditp.txt]

##TITLE= Audit trail, TOPSPIN		Version 1.3
##JCAMPDX= 5.01
##ORIGIN= Bruker BioSpin GmbH
##OWNER= tlnmr
$$ E:/data/kcgrp/nmr/Dec12-2011_2/195/pdata/1/auditp.txt
##AUDIT TRAIL=  $$ (NUMBER, WHEN, WHO, WHERE, VERSION, WHAT)
(   1,<2012-01-08 14:40:19.156 +0000>,<tlnmr>,<PRAWN>,<TOPSPIN 1.3>,
      <created by zg
	started at 2012-01-07 20:59:05.406 +0000,
	POWCHK disabled, PULCHK disabled
       configuration hash MD5:
       10 EB EB 66 26 C4 2C 26 D1 DC FC 6D 47 2C CD 44
       data hash MD5: 64K
       D5 09 B0 81 27 E5 06 E6 E7 46 D2 03 53 8A BA 20>)
(   2,<2012-01-08 14:40:23.281 +0000>,<tlnmr>,<PRAWN>,<TOPSPIN 1.3>,
      <Start of raw data processing
       ef LB = 1 FT_mod = 6 PKNL = 1 SI = 32K 
       data hash MD5: 32K
       F2 FD 97 33 1D C6 80 8A DC 76 0B 6E 75 A4 84 F9>)
(   3,<2012-01-08 14:40:23.593 +0000>,<tlnmr>,<PRAWN>,<TOPSPIN 1.3>,
      <apk 
       data hash MD5: 32K
       58 00 80 12 16 44 63 62 0E 8D 61 0D 77 48 4D 55>)
(   4,<2012-01-08 14:40:24.000 +0000>,<tlnmr>,<PRAWN>,<TOPSPIN 1.3>,
      <abs ABSG = 5 
       data hash MD5: 32K
       6A 15 20 52 AC 0E 38 CE CC 8C 8A 63 8D CA 30 C9>)
(   5,<2012-01-08 14:40:26.765 +0000>,<tlnmr>,<PRAWN>,<TOPSPIN 1.3>,
      <user comment:
       ICON-NMR User ID: kcgrp
       data hash MD5: 32K
       6A 15 20 52 AC 0E 38 CE CC 8C 8A 63 8D CA 30 C9>)
(   6,<2012-01-08 14:40:28.109 +0000>,<tlnmr>,<PRAWN>,<TOPSPIN 1.3>,
      <wrpa from 1 195 "Dec12-2011" "kcgrp" "C:\NMR"
       data hash MD5: 32K
       6A 15 20 52 AC 0E 38 CE CC 8C 8A 63 8D CA 30 C9>)
##END=

$$ hash MD5
$$ 25 0F EB 7F C4 D7 8F 4B 0B 22 0C B9 55 73 26 16
