# Supplementary material for: Hyperpolarized ketone body metabolism in the rat heart
Source: NMR Biomed. 2018 Apr 10;31(6):e3912. doi: 10.1002/nbm.3912 (PMC6001529; doi:10.1002/nbm.3912)
Supplement: Supplementary file 2 — Supporting info item [file NBM-31-na-s002.zip › 13C 1,3 BHB (16384 scans)/pdata/1/intrng]

P 0
182.920492   182.280467
182.076823   181.640443
181.604078   181.138606
180.716771   180.265845
179.313081   179.029434
177.785750   177.422100
174.832911   174.432895
174.432895   174.091064
146.060903   145.588158
74.378168   73.963606
71.570788   70.538021
69.745263   69.439797
67.657911   67.257896
66.196037   65.934209
65.926936   65.505102
65.497829   64.297783
61.199483   60.232173
54.784692   54.479226
54.355585   53.606466
47.773516   47.460777
43.082428   42.696958
37.031288   36.449447
35.525776   35.176671
34.027537   33.634794
33.620248   33.147503
27.096363   26.819989
