# Supplementary material for: Hyperpolarized ketone body metabolism in the rat heart
Source: NMR Biomed. 2018 Apr 10;31(6):e3912. doi: 10.1002/nbm.3912 (PMC6001529; doi:10.1002/nbm.3912)
Supplement: Supplementary file 2 — Supporting info item [file NBM-31-na-s002.zip › 13C 1,3 BHB (16384 scans)/pdata/1/last_plot.xwp]

#!XWinPlot 3.5
PrinterSetup 0.6 "lp -c -s -n1 %s" "xpsview %s" "PostScript" "A4" 9 1.5 1 1.5 1.5 1 0 1 1
LayoutSetup 0.2 1
ObjectList
DispVersion 1.25
GC 12 16 0 0 0 f 1 1 16 0 0 0 f 0 0 0 423.333333333 0
GC 13 16 0 0 0 f 0 2 16 0 0 0 f 0 0 0 423.333333333 0
GC 14 19 0 0 0 f 1 1 16 0 0 0 f 0 0 5 423.333333333 0
GC 15 18 0 0 0 f 1 1 16 0 0 0 f 0 0 0 282.222222222 0
GC 16 16 0 0 0 f 1 1 16 0 0 0 f 0 0 5 352.777777778 0
GC 17 16 0 0 0 f 1 1 16 0 0 0 f 0 0 0 282.222222222 0
Spec1DGraph 14 13 0 0 3 2 12 (0|15850) (19740|1200) 0 218.852097 -19.668406 -352574988.8 5756082924.8 t 2 0 1 10 -397822000 0 f 0.0454545454545 f 0.0454545454545 f t f f f f (200|200) 10 100000000 2 5 f f "%.0f" "%.1e" 15 t f "%.2f" 0 16 f f "%.2f"
Param 0 17 (19740|0) (5200|16300) 0 0 0 298.799057634 t
NMRMeta 0 17 (19740|16300) (24240|18500) 0 f t t "$XWINNMRHOME/plot/meta/bruker.wmf"
Title 0 12 (0|16400) (19740|2100) 0 0 0 423.333333333 f
Title 0 12 (0|16400) (19740|2100) 0 0 0 423.333333333 f
