# Supplementary material for: Hyperpolarized ketone body metabolism in the rat heart
Source: NMR Biomed. 2018 Apr 10;31(6):e3912. doi: 10.1002/nbm.3912 (PMC6001529; doi:10.1002/nbm.3912)
Supplement: Supplementary file 2 — Supporting info item [file NBM-31-na-s002.zip › 13C 1,3 BHB (16384 scans)/pdata/1/outd]

##TITLE= Parameter file, TOPSPIN		Version 1.3
##JCAMPDX= 5.0
##DATATYPE= Parameter Values
##ORIGIN= Bruker BioSpin GmbH
##OWNER= tlnmr
$$ 2012-01-07 20:56:02.125 +0000  tlnmr@PRAWN
$$ C:/Bruker/TOPSPIN_1.3.10/prog/curdir/changer/inmrchanger/Dec12-2011-1436-djdgrp/1/data/nmr/Dec12-2011/195/pdata/1/outd
##$CURPLOT= <HP LaserJet 1100 (MS)>
##$CURPRIN= <$HP LaserJet 1100 (MS)>
##$DFORMAT= <normdp>
##$LAYOUT= <+/1D_X.xwp>
##$LFORMAT= <normlp>
##$PFORMAT= <normpl>
##$SURQMSG= 1
##END=
