# Supplementary material for: Hyperpolarized ketone body metabolism in the rat heart
Source: NMR Biomed. 2018 Apr 10;31(6):e3912. doi: 10.1002/nbm.3912 (PMC6001529; doi:10.1002/nbm.3912)
Supplement: Supplementary file 2 — Supporting info item [file NBM-31-na-s002.zip › 13C 1,3 BHB (16384 scans)/pdata/1/parm.txt]

Current Data Parameters
NAME         Dec12-2011                
EXPNO               195                
PROCNO                1                

F2 - Acquisition Parameters
Date_          20120108                
Time              14.40                
INSTRUM          DPX300                
PROBHD   5 mm DUL 13C-1                
PULPROG          zgpg30                
TD                65536                
SOLVENT             D2O                
NS                16384                
DS                    4                
SWH           17985.611 Hz             
FIDRES         0.274439 Hz             
AQ            1.8219508 sec            
RG              14596.5                
DW               27.800 usec           
DE                 6.00 usec           
TE                300.0 K              
D1           2.00000000 sec            
d11          0.03000000 sec            
DELTA        1.89999998 sec            
TD0                   1                

======== CHANNEL f1 ========
NUC1                13C                
P1                 8.25 usec           
PL1               -2.40 dB             
SFO1         75.4752953 MHz            

======== CHANNEL f2 ========
CPDPRG2         waltz16                
NUC2                 1H                
PCPD2             80.00 usec           
PL2               -6.00 dB             
PL12              11.00 dB             
PL13              11.00 dB             
SFO2        300.1312005 MHz            

F2 - Processing parameters
SI                32768                
SF           75.4677490 MHz            
WDW                  EM                
SSB                   0                
LB                 1.00 Hz             
GB                    0                
PC                 1.40                
