# Supplementary material for: Hyperpolarized ketone body metabolism in the rat heart
Source: NMR Biomed. 2018 Apr 10;31(6):e3912. doi: 10.1002/nbm.3912 (PMC6001529; doi:10.1002/nbm.3912)
Supplement: Supplementary file 2 — Supporting info item [file NBM-31-na-s002.zip › 13C 1,3 BHB (16384 scans)/pdata/1/peak.txt]

DU=C:\NMR, USER=kcgrp, NAME=Dec12-2011, EXPNO=195, PROCNO=1
F1=219.155ppm, F2=-19.167ppm, MI=0.00cm, MAXI=10000.00cm, PC=1.400
     #     ADDRESS            FREQUENCY         INTENSITY
                           [Hz]        [PPM]
     1      5204.6    13682.419     181.3015        15.00
     2      5321.1    13618.479     180.4543         7.76
     3      5496.8    13522.027     179.1762         0.91
     4      5717.6    13400.861     177.5707         2.40
     5      6127.2    13176.050     174.5918         6.63
     6      6169.3    13152.924     174.2854         1.91
     7      6382.2    13036.077     172.7371         0.47
     8     19940.4     5594.267      74.1279         0.47
     9     21051.4     4984.477      66.0478         0.68
    10     21103.4     4955.928      65.6695         7.11
    11     21157.8     4926.081      65.2740         0.62
    12     22730.4     4062.908      53.8363         0.64
    13     23584.5     3594.085      47.6241         1.73
    14     25058.0     2785.347      36.9078         0.68
    15     25271.0     2668.434      35.3586         1.12
    16     26423.2     2035.994      26.9783         0.49
