# Supplementary material for: Hyperpolarized ketone body metabolism in the rat heart
Source: NMR Biomed. 2018 Apr 10;31(6):e3912. doi: 10.1002/nbm.3912 (PMC6001529; doi:10.1002/nbm.3912)
Supplement: Supplementary file 2 — Supporting info item [file NBM-31-na-s002.zip › 13C 1,3 BHB (16384 scans)/pdata/1/title]

Instrument DPX300
Chemist Name DB
Research Group KC
1,3 13C BHB tracing R
