# Supplementary material for: Hyperpolarized ketone body metabolism in the rat heart
Source: NMR Biomed. 2018 Apr 10;31(6):e3912. doi: 10.1002/nbm.3912 (PMC6001529; doi:10.1002/nbm.3912)
Supplement: Supplementary file 2 — Supporting info item [file NBM-31-na-s002.zip › 2 (HMBC) 2/audita.txt]

##TITLE= Audit trail, TOPSPIN		Version 1.3
##JCAMPDX= 5.01
##ORIGIN= Bruker BioSpin GmbH
##OWNER= tlnmr
$$ E:/data/kcgrp/nmr/Dec09-2011/2/audita.txt
##AUDIT TRAIL=  $$ (NUMBER, WHEN, WHO, WHERE, VERSION, WHAT)
(   1,<2011-12-10 16:29:22.640 +0000>,<tlnmr>,<PRAWN>,<TOPSPIN 1.3>,
      <created by zg
	started at 2011-12-09 21:31:26.593 +0000,
	POWCHK disabled, PULCHK disabled
       configuration hash MD5:
       10 EB EB 66 26 C4 2C 26 D1 DC FC 6D 47 2C CD 44
       data hash MD5: 4K * 128
       4D 04 47 0E 3A 12 35 94 C0 9E F0 37 F1 0A 97 3B>)
(   2,<2011-12-10 16:29:30.437 +0000>,<tlnmr>,<PRAWN>,<TOPSPIN 1.3>,
      <user comment:
       ICON-NMR User ID: kcgrp
       data hash MD5: 4K * 128
       4D 04 47 0E 3A 12 35 94 C0 9E F0 37 F1 0A 97 3B>)
(   3,<2011-12-10 16:29:32.609 +0000>,<tlnmr>,<PRAWN>,<TOPSPIN 1.3>,
      <wrpa from 1 2 "Dec09-2011" "kcgrp" "C:\NMR"
       data hash MD5: 4K * 128
       4D 04 47 0E 3A 12 35 94 C0 9E F0 37 F1 0A 97 3B>)
##END=

$$ hash MD5
$$ 7B 2F A8 BC BD 01 6D 6D 38 08 05 0C 54 56 0A 19
