# Supplementary material for: Hyperpolarized ketone body metabolism in the rat heart
Source: NMR Biomed. 2018 Apr 10;31(6):e3912. doi: 10.1002/nbm.3912 (PMC6001529; doi:10.1002/nbm.3912)
Supplement: Supplementary file 2 — Supporting info item [file NBM-31-na-s002.zip › 2 (HMBC) 2/pdata/1/auditp.txt]

##TITLE= Audit trail, TOPSPIN		Version 1.3
##JCAMPDX= 5.01
##ORIGIN= Bruker BioSpin GmbH
##OWNER= tlnmr
$$ E:/data/kcgrp/nmr/Dec09-2011/2/pdata/1/auditp.txt
##AUDIT TRAIL=  $$ (NUMBER, WHEN, WHO, WHERE, VERSION, WHAT)
(   1,<2011-12-10 16:29:22.640 +0000>,<tlnmr>,<PRAWN>,<TOPSPIN 1.3>,
      <created by zg
	started at 2011-12-09 21:31:26.593 +0000,
	POWCHK disabled, PULCHK disabled
       configuration hash MD5:
       10 EB EB 66 26 C4 2C 26 D1 DC FC 6D 47 2C CD 44
       data hash MD5: 4K * 128
       4D 04 47 0E 3A 12 35 94 C0 9E F0 37 F1 0A 97 3B>)
(   2,<2011-12-10 16:29:27.187 +0000>,<tlnmr>,<PRAWN>,<TOPSPIN 1.3>,
      <Start of raw data processing
       xfb same F2: SI = 1K WDW = 3 SSB = 0 FT_mod = 6 PKNL = 1 F1: SI = 1K ME_mod = 2 NCOEF = 32 WDW = 3 SSB = 0 FT_mod = 6 PH_mod = 2
       data hash MD5: 1K * 1K
       9D D3 BA 32 AA 4A 26 CE B4 62 B1 CA BA 3E 91 21>)
(   3,<2011-12-10 16:29:27.343 +0000>,<tlnmr>,<PRAWN>,<TOPSPIN 1.3>,
      <abs2 F2: ABSG = 5 ABSF1 = 8.973964 ABSF2 = 0.1873353
       data hash MD5: 1K * 1K
       DF 6F B2 6E FE 88 19 61 A6 78 B0 B9 09 0F 2D 4B>)
(   4,<2011-12-10 16:29:27.453 +0000>,<tlnmr>,<PRAWN>,<TOPSPIN 1.3>,
      <abs1 F1: ABSG = 5 ABSF1 = 210.998 ABSF2 = -11.32907
       data hash MD5: 1K * 1K
       14 D1 FA 80 8D C5 7C 7D 70 17 0F E5 7A C1 5D E7>)
(   5,<2011-12-10 16:29:30.468 +0000>,<tlnmr>,<PRAWN>,<TOPSPIN 1.3>,
      <user comment:
       ICON-NMR User ID: kcgrp
       data hash MD5: 1K * 1K
       14 D1 FA 80 8D C5 7C 7D 70 17 0F E5 7A C1 5D E7>)
(   6,<2011-12-10 16:29:34.343 +0000>,<tlnmr>,<PRAWN>,<TOPSPIN 1.3>,
      <wrpa from 1 2 "Dec09-2011" "kcgrp" "C:\NMR"
       data hash MD5: 1K * 1K
       14 D1 FA 80 8D C5 7C 7D 70 17 0F E5 7A C1 5D E7>)
##END=

$$ hash MD5
$$ 09 7B 7C CF 49 25 EB 98 07 6A 22 46 E6 B4 94 AB
