# Supplementary material for: Hyperpolarized ketone body metabolism in the rat heart
Source: NMR Biomed. 2018 Apr 10;31(6):e3912. doi: 10.1002/nbm.3912 (PMC6001529; doi:10.1002/nbm.3912)
Supplement: Supplementary file 2 — Supporting info item [file NBM-31-na-s002.zip › 2 (HMBC) 2/pdata/1/curdat2]

##TITLE= Parameter file, TOPSPIN		Version 1.3
##JCAMPDX= 5.0
##DATATYPE= Parameter Values
##ORIGIN= Bruker BioSpin GmbH
##OWNER= tlnmr
$$ 2011-12-10 16:29:27.718 +0000  tlnmr@PRAWN
$$ C:\NMR/data/kcgrp/nmr/Dec09-2011/2/pdata/1/curdat2
##$CUREXP= <>
##$DU= </u>
##$DU2= <C:\NMR>
##$DU3= <C:\NMR>
##$EXPNO= 1
##$EXPNO2= 1
##$EXPNO3= 2
##$NAME= <>
##$NAME2= <Dec09-2011>
##$NAME3= <Dec09-2011>
##$PROCNO= 1
##$PROCNO2= 1
##$PROCNO3= 99
##$TYPE= <nmr>
##$USER= <>
##$USER2= <kcgrp>
##$USER3= <kcgrp>
##END=
