# Supplementary material for: Hyperpolarized ketone body metabolism in the rat heart
Source: NMR Biomed. 2018 Apr 10;31(6):e3912. doi: 10.1002/nbm.3912 (PMC6001529; doi:10.1002/nbm.3912)
Supplement: Supplementary file 2 — Supporting info item [file NBM-31-na-s002.zip › 2 (HMBC) 2/pdata/1/last_plot.xwp]

#!XWinPlot 3.5
PrinterSetup 0.6 "lp -c -s -n1 %s" "xpsview %s" "PostScript" "A4" 9 1.5 1 1.5 1.5 1 0 1 1
LayoutSetup 0.2 1
ObjectList
DispVersion 1.25
GC 12 16 0 0 0 f 1 1 16 0 0 0 f 0 0 5 423.333333333 0
GC 13 16 0 0 0 f 0 1 1 0 0 0 f 0 0 1 705.556014167 0
GC 14 19 0 0 0 f 1 1 16 0 0 0 f 0 0 5 423.333333333 0
GC 15 16 0 0 0 f 1 1 16 0 0 0 f 0 0 0 282.222222222 0
GC 16 16 0 0 0 f 1 1 16 0 0 0 f 0 0 0 423.333333333 0
Spec2DProjGraph 14 12 0 12 (0|14500) (18500|1000) 0 12.6853199005 -0.647894884771 158.009399414 -8.67967627383 6 12 3342662 13 5913476 13 10461483 13 18507323 13 32741152 13 57922101 2 2 0 0 f t f t f f (0|0) 0.1 10 10 2 f t "%.0f" "%.0f" 12 t 1 3000 2 t 2 0 1 2 f f f
Param 0 15 (19740|0) (5200|16300) 0 0 0 169.69444589 t
NMRMeta 0 15 (19740|16300) (24240|18500) 0 f t t "$XWINNMRHOME/plot/meta/bruker.wmf"
Title 0 16 (0|16400) (19740|2100) 0 0 0 423.333333333 f
Title 0 16 (0|16400) (19740|2100) 0 0 0 423.333333333 f
