# Supplementary material for: Hyperpolarized ketone body metabolism in the rat heart
Source: NMR Biomed. 2018 Apr 10;31(6):e3912. doi: 10.1002/nbm.3912 (PMC6001529; doi:10.1002/nbm.3912)
Supplement: Supplementary file 2 — Supporting info item [file NBM-31-na-s002.zip › 2 (HMBC) 2/pdata/1/parm.txt]

Current Data Parameters
NAME         Dec09-2011                
EXPNO                 2                
PROCNO                1                

F2 - Acquisition Parameters
Date_          20111209                
Time              21.40                
INSTRUM          DPX300                
PROBHD   5 mm DUL 13C-1                
PULPROG      hmbcgpndqf                
TD                 4096                
SOLVENT             D2O                
NS                  256                
DS                   16                
SWH            2637.131 Hz             
FIDRES         0.643831 Hz             
AQ            0.7766516 sec            
RG                26008                
DW              189.600 usec           
DE                 6.00 usec           
TE                300.0 K              
CNST13        8.0000000                
d0           0.00000300 sec            
D1           1.23294199 sec            
d6           0.06250000 sec            
D16          0.00010000 sec            
IN0          0.00002980 sec            

======== CHANNEL f1 ========
NUC1                 1H                
P1                16.50 usec           
p2                33.00 usec           
PL1               -6.00 dB             
SFO1        300.1313748 MHz            

======== CHANNEL f2 ========
NUC2                13C                
P3                 8.50 usec           
PL2               -3.50 dB             
SFO2         75.4752833 MHz            

====== GRADIENT CHANNEL =====
GPNAM1         SINE.100                
GPNAM2         SINE.100                
GPNAM3         SINE.100                
GPZ1              50.00 %              
GPZ2              30.00 %              
GPZ3              40.10 %              
P16             1000.00 usec           

F1 - Acquisition parameters
ND0                   2                
TD                  128                
SFO1           75.47528 MHz            
FIDRES       131.082214 Hz             
SW              222.305 ppm            
FnMODE               QF                

F2 - Processing parameters
SI                 1024                
SF          300.1300000 MHz            
WDW                SINE                
SSB                   0                
LB                 0.00 Hz             
GB                    0                
PC                 1.40                

F1 - Processing parameters
SI                 1024                
MC2                  QF                
SF           75.4677490 MHz            
WDW                SINE                
SSB                   0                
LB                 0.00 Hz             
GB                    0                
