# Supplementary material for: Hyperpolarized ketone body metabolism in the rat heart
Source: NMR Biomed. 2018 Apr 10;31(6):e3912. doi: 10.1002/nbm.3912 (PMC6001529; doi:10.1002/nbm.3912)
Supplement: Supplementary file 2 — Supporting info item [file NBM-31-na-s002.zip › 2 (HMBC) 2/pdata/1/portf]

#!Portfolio 0.5
1 /dummy
"C:\NMR" "kcgrp" "Dec09-2011" 2 1
"C:\NMR" "kcgrp" "Dec09-2011" 1 1
"C:\NMR" "kcgrp" "Dec09-2011" 2 99
