# Supplementary material for: Hyperpolarized ketone body metabolism in the rat heart
Source: NMR Biomed. 2018 Apr 10;31(6):e3912. doi: 10.1002/nbm.3912 (PMC6001529; doi:10.1002/nbm.3912)
Supplement: Supplementary file 2 — Supporting info item [file NBM-31-na-s002.zip › 2 (HMBC) 2/pulseprogram]

# 1 "C:/Bruker/TOPSPIN_1.3.10/exp/stan/nmr/lists/pp/hmbcgpndqf"
;hmbcgpndqf
;avance-version (02/07/01)
;HMBC
;2D H-1/X correlation via heteronuclear zero and double quantum
;   coherence
;optimized on long range couplings
;no decoupling during acquisition
;using gradient pulses for selection
;
;$CLASS=HighRes
;$DIM=2D
;$TYPE=
;$SUBTYPE=
;$COMMENT=


# 1 "C:/Bruker/TOPSPIN_1.3.10/exp/stan/nmr/lists/pp/Avance.incl" 1
;Avance.incl
;
;avance-version (07/01/22)
;
;$CLASS=HighRes Incl
;$COMMENT=


;$Id: Avance1.incl,v 1.10.6.2 2007/01/22 13:54:46 ber Exp $
# 17 "C:/Bruker/TOPSPIN_1.3.10/exp/stan/nmr/lists/pp/hmbcgpndqf" 2

# 1 "C:/Bruker/TOPSPIN_1.3.10/exp/stan/nmr/lists/pp/Grad.incl" 1
;Grad.incl  -  include file for Gradient Spectroscopy
;
;avance-version (02/05/31)
;
;$CLASS=HighRes Incl
;$COMMENT=


define list<gradient> EA=<EA>


;$Id: Grad1.incl,v 1.7.10.1 2005/11/10 13:18:56 ber Exp $
# 18 "C:/Bruker/TOPSPIN_1.3.10/exp/stan/nmr/lists/pp/hmbcgpndqf" 2

  

"p2=p1*2"
"d0=3u"
"d6=1s/(cnst13*2)"


# 1 "mc_line 26 file C:/Bruker/TOPSPIN_1.3.10/exp/stan/nmr/lists/pp/hmbcgpndqf expanding definition part of mc command before ze"
define delay MCWRK
define delay MCREST
"MCWRK = d1"
"MCREST = d1 - d1"
# 26 "C:/Bruker/TOPSPIN_1.3.10/exp/stan/nmr/lists/pp/hmbcgpndqf"
1 ze 
# 1 "mc_line 26 file C:/Bruker/TOPSPIN_1.3.10/exp/stan/nmr/lists/pp/hmbcgpndqf expanding definition of mc command after ze"
# 27 "C:/Bruker/TOPSPIN_1.3.10/exp/stan/nmr/lists/pp/hmbcgpndqf"
# 1 "mc_line 27 file C:/Bruker/TOPSPIN_1.3.10/exp/stan/nmr/lists/pp/hmbcgpndqf expanding start label for mc command"
2 MCWRK 
LBLF1, MCREST
# 28 "C:/Bruker/TOPSPIN_1.3.10/exp/stan/nmr/lists/pp/hmbcgpndqf"
3 p1 ph1
  d6
  p3:f2 ph3
  d0
  50u setnmr2|0 setnmr0|34|32|33
  p16:gp1
  d16
  p2 ph2
  50u
  p16:gp2
  d16
  d0
  p3:f2 ph4
  4u
  p16:gp3
  d16
  4u setnmr2^0 setnmr0^34^32^33
  go=2 ph31
# 1 "mc_line 46 file C:/Bruker/TOPSPIN_1.3.10/exp/stan/nmr/lists/pp/hmbcgpndqf expanding mc command in line"
  MCWRK  wr #0 if #0 zd id0 
  lo to LBLF1 times td1
# 47 "C:/Bruker/TOPSPIN_1.3.10/exp/stan/nmr/lists/pp/hmbcgpndqf"
exit 
  

ph1=0 
ph2=0 0 2 2
ph3=0 2
ph4=0 0 0 0 2 2 2 2
ph31=0 2 0 2 2 0 2 0


;pl1 : f1 channel - power level for pulse (default)
;pl2 : f2 channel - power level for pulse (default)
;p1 : f1 channel -  90 degree high power pulse
;p2 : f1 channel - 180 degree high power pulse
;p3 : f2 channel -  90 degree high power pulse
;p16: homospoil/gradient pulse
;d0 : incremented delay (2D)                  [3 usec]
;d1 : relaxation delay; 1-5 * T1
;d6 : delay for evolution of long range couplings
;d16: delay for homospoil/gradient recovery
;cnst13: = J(XH) long range
;in0: 1/(2 * SW(X)) = DW(X)
;nd0: 2
;NS: 2 * n
;DS: 16
;td1: number of experiments
;FnMODE: QF

;use gradient ratio:	gp 1 : gp 2 : gp 3
;			  50 :   30 : 40.1   for C-13
;			  70 :   30 : 50.1   for N-15

;for z-only gradients:
;gpz1: 50% for C-13, 70% for N-15
;gpz2: 30%
;gpz3: 40.1% for C-13, 50.1% for N-15

;use gradient files:   
;gpnam1: SINE.100
;gpnam2: SINE.100
;gpnam3: SINE.100


;$Id: hmbcgpndqf,v 1.2.8.1 2005/11/10 13:18:57 ber Exp $
